# Supplementary material for: Thioester-Containing Ionizable Lipids with Enhanced Endosomal Escape and Biodegradability for mRNA and tRNA Delivery
Source: Pharmaceutics. 2026 Apr 13;18(4):472. doi: 10.3390/pharmaceutics18040472 (PMC13118925; doi:10.3390/pharmaceutics18040472)
Supplement: Supplementary file 1 [file pharmaceutics-18-00472-s001.zip]

Archive with 1 entries (1 files):
- pharmaceutics-4206928-supplementary.pdf
